# Supplementary material for: Pregnancy Stress Exposures and Postpartum Serum Metabolomic Profiles in Mothers
Source: Metabolites. 2026 May 1;16(5):312. doi: 10.3390/metabo16050312 (PMC13208716; doi:10.3390/metabo16050312)
Supplement: Supplementary file 1 [file metabolites-16-00312-s001.zip]

Archive with 1 entries (1 files):
- metabolites-4223404-supplementary.pdf
